# Supplementary material for: Estimation of exposure to toxic releases using spatial interaction modeling
Source: Int J Health Geogr. 2011 Mar 21;10:20. doi: 10.1186/1476-072X-10-20 (PMC3070612; doi:10.1186/1476-072X-10-20)
Supplement: Additional file 1 — Table S1 - Results for the multivariate ordinary least squares, spatial lag, and spatial error regressions of age-adjusted lung cancer mortality versus covariates and risk estimates from releases of lung carcinogens and related compounds calculated with each spatial interaction model. Spatial regressions here use queen contiguity matrix to determine whether two counties are neighbors. Bold entries indicate which spatial interaction model performed best. Note that lower values for the Akaike Information Criterion are preferred. [file 1476-072X-10-20-S1.XLS]

## Sheet: Sheet1
Table S1 - Results for the multivariate ordinary least squares, spatial lag, and spatial error regressions of age-adjusted lung cancer mortality versus covariates and risk estimates from releases of lung carcinogens and related compounds calculated with each spatial interaction model. Spatial regressions here use queen contiguity matrix to determine whether two counties are neighbors. Bold entrie…
OLS	no term	contain.	buffer	power	exp.	Cutter	RSEI
R-squared	0.4596	0.46	0.5224	0.4623	0.4596	0.5178	0.4599
Akaike Info. Criterion	22873.6	22873.2	22498.1	22860.5	22875.6	22527.5	22874
probability of TRI term	n/a	0.122677	< .000001	0.000104	0.877151	< .000001	0.209438
Spatial Lag
Akaike Info. Criterion	22689.8	22870.5	22403.2	22858	22872.7	22525.3	22871.2
probability of TRI term	n/a	0.134915	<.000001	0.0001218	0.905325	< .000001	0.22437
Spatial Error
Akaike Info. Criterion	22700.2	22866.2	22390.8	22853.3	22868.2	22520.5	22866.8
probability of TRI term	n/a	0.152199	<.000001	0.0001074	0.973881	< .000001	0.236824
