# Supplementary material for: Estimation of exposure to toxic releases using spatial interaction modeling
Source: Int J Health Geogr. 2011 Mar 21;10:20. doi: 10.1186/1476-072X-10-20 (PMC3070612; doi:10.1186/1476-072X-10-20)
Supplement: Additional file 2 — Table S2 - Results for the multivariate ordinary least squares regression of age-adjusted lung cancer mortality versus nonlinear functions of both covariates and risk estimates from lung carcinogens and related compounds calculated with the buffer model. This is shown as it minimizes the AIC across all decay functions (Table 3). This is equivalent to Table 4 in the main document, but includes natural logarithms (e.g., log(pov)), squared values (e.g., pov2) and cubed values (e.g., pov3). [file 1476-072X-10-20-S2.XLS]

## Sheet: Sheet1
Table S2 - Results for the multivariate ordinary least squares regression of age-adjusted lung cancer mortality versus nonlinear functions of both covariates and risk estimates from lung carcinogens and related compounds calculated with the buffer model. This is shown as it minimizes the AIC across all decay functions (Table 3). This is equivalent to Table 4 in the main document, but includes nat…
	Estimate	Std. Error	t value	Pr(>|t|)				Estimate	Std. Error	t value	Pr(>|t|)			Code	Key
(Intercept)	-78160	34820	-2.245	0.024871	*		(Intercept)	-77950	34670	-2.249	0.024616	*		edu	% no high sch.
edu	-1.431	1.51	-0.948	0.343384			edu	-0.4582	0.1347	-3.403	0.000676	***		pov	% in poverty
log(edu)	8.601	12.47	0.69	0.490403										unemp	% unemployed
edu2	0.02107	0.02815	0.748	0.45423			edu2	0.004643	0.001916	2.424	0.015419	*		nw	% non-white
edu3	-0.0001137	0.0002156	-0.527	0.598016										app	Appalachian
pov	2.434	0.7772	3.131	0.001758	**		pov	2.269	0.7403	3.066	0.002192	**		col	College educ.
log(pov)	-8.841	3.437	-2.572	0.010146	*		log(pov)	-8.447	3.3	-2.559	0.010533	*		smk	Smoking rate
pov2	-0.07778	0.02466	-3.154	0.001627	**		pov2	-0.07177	0.02356	-3.047	0.002332	**		south	South
pov3	0.0008012	0.0002976	2.692	0.00714	**		pov3	0.0007244	0.0002853	2.539	0.011163	*		midw	Midwest
unemp	2.103	1.741	1.208	0.227104			unemp	2.585	0.4151	6.228	5.39e-10	***		west	West
log(unemp + 1)	1.245	5.253	0.237	0.812653										docs	Physicians/1000
unemp2	-0.1111	0.09767	-1.138	0.255321			unemp2	-0.1369	0.04314	-3.175	0.001516	**		male	% male
unemp3	0.002774	0.002194	1.265	0.206036			unemp3	0.003253	0.001319	2.465	0.013743	*		tox	Risk estimate
nw	-0.1309	0.1764	-0.742	0.458047
log(nw + 1)	3.686	0.7509	4.908	9.68e-07	***		log(nw + 1)	3.173	0.2841	11.17	< 2e-16	***
nw2	-0.004521	0.004442	-1.018	0.308817			nw2	-0.007766	0.001228	-6.323	2.95e-10	***
nw3	4.534e-05	3.693e-05	1.228	0.219673			nw3	7.084e-05	1.7e-05	4.167	3.17e-05	***
app	-5.369	0.6482	-8.284	< 2e-16	***		app	-5.325	0.6341	-8.398	< 2e-16	***		Significance codes: 0.0001 ‘***’ 0.001 ‘**’ 0.01 ‘*’
col	5.084	1.44	3.53	0.000422	***		col	4.884	1.381	3.536	0.000412	***		n=3057
log(col)	-38.86	8.103	-4.796	1.7e-06	***		log(col)	-37.57	7.781	-4.829	1.44e-06	***
col2	-0.1145	0.03726	-3.072	0.002143	**		col2	-0.1099	0.03586	-3.066	0.002191	**
col3	0.0008902	0.0003776	2.358	0.018457	*		col3	0.0008417	0.0003666	2.296	0.021732	*
smk	-3.701	4.663	-0.794	0.427481			smk	-2.88	0.6313	-4.562	5.26e-06	***
log(smk)	47.63	26.5	1.797	0.072409	.		log(smk)	43.33	7.893	5.49	4.35e-08	***
smk2	0.02343	0.1269	0.185	0.853518
smk3	0.0005125	0.001437	0.357	0.721358			smk3	0.0007853	0.0001686	4.656	3.36e-06	***
south	-0.2079	0.8158	-0.255	0.798864
midw	-5.196	0.781	-6.653	3.4e-11	***		midw	-5.012	0.5523	-9.076	< 2e-16	***
west	-1.386	0.9043	-1.533	0.125352			west	-1.203	0.6749	-1.783	0.074685	.
docs	-3.762	3.002	-1.253	0.210299
log(docs + 1)	9.419	4.678	2.013	0.044158	*		log(docs + 1)	3.739	0.6323	5.913	3.73e-09	***
docs2	0.4222	0.3414	1.237	0.216317
docs3	-0.01623	0.01342	-1.209	0.226687
male	-2052	900.5	-2.279	0.022765	*		male	-2046	896.6	-2.282	0.022538	*
log(male)	36470	16180	2.253	0.0243	*		log(male)	36370	16110	2.258	0.024041	*
male2	19.13	8.31	2.302	0.021394	*		male2	19.08	8.275	2.306	0.021192	*
male3	-0.07879	0.0339	-2.324	0.020196	*		male3	-0.07858	0.03377	-2.327	0.020013	*
tox	3.021e-09	3.181e-07	0.009	0.992422
log(tox + 1)	6.92	2.071	3.341	0.000845	***		log(tox + 1)	6.992	0.6193	11.29	< 2e-16	***
tox2	-3.527e-15	5.861e-15	-0.602	0.547429			tox2	-3.584e-15	1.126e-15	-3.182	0.001475	**
tox3	5.793e-23	3.936e-23	1.472	0.141174			tox3	5.877e-23	1.286e-23	4.571	5.05e-06	***
R2	0.5822						R2	0.5817
AIC	22143.4						AIC	22126.5
